# Supplementary material for: Structural Investigation of Magnesium Complexes Supported by a Thiopyridyl Scorpionate Ligand
Source: Molecules. 2022 Jul 18;27(14):4564. doi: 10.3390/molecules27144564 (PMC9318590; doi:10.3390/molecules27144564)
Supplement: Supplementary file 1 [file molecules-27-04564-s001.zip]

Archive with 1 entries (1 files):
- molecules-1807774-supplementary.pdf
